# Supplementary material for: Development and validation of a contrast-enhanced CT-based radiomics nomogram for preoperative diagnosis in neuroendocrine carcinoma of digestive system
Source: Front Endocrinol (Lausanne). 2023 Apr 12;14:1155307. doi: 10.3389/fendo.2023.1155307 (PMC10130364; doi:10.3389/fendo.2023.1155307)
Supplement: Supplementary file 2 [file DataSheet_2.xlsx]

## Sheet: test
rownames	Group	Sex	Age	CEA	CA199	TNM	radscore
1	0	0	51	0	0	3	0.0259736
9	1	1	64	0	0	2	-0.0885831
11	1	1	54	0	1	4	0.0124277
21	0	1	66	0	1	2	-0.474972
25	0	1	50	1	0	2	0.0159069
27	1	1	68	NA	NA	4	0.620194
29	0	1	56	0	1	2	-0.626245
33	1	1	68	0	0	4	0.0582099
43	0	1	58	NA	NA	1	0.280596
44	0	0	64	0	0	2	-0.502576
46	0	1	65	NA	NA	2	-0.120948
48	1	0	67	0	0	2	-0.0181423
50	1	1	64	1	0	2	0.567345
57	0	1	63	1	0	3	0.0552319
58	0	1	66	0	NA	2	-0.157877
63	1	1	81	1	0	4	0.826163
67	1	1	71	NA	NA	4	0.984435
70	1	1	63	0	0	3	0.374944
72	0	1	69	0	0	3	-0.491201
80	1	1	63	1	0	4	0.488953
81	0	1	53	0	NA	2	-0.183232
82	1	1	54	NA	NA	4	-0.340288
84	1	1	65	0	0	4	-0.2345
85	0	1	52	1	1	4	-0.23205
86	0	1	56	0	0	2	-0.659083
87	1	0	67	0	0	1	0.054216
89	1	1	71	0	0	2	1.19369
91	1	0	55	1	NA	4	-0.0474663
97	1	1	26	0	0	2	1.33804
102	0	1	64	0	0	3	-0.48403
103	0	1	65	0	0	2	-0.0983015
104	0	1	34	0	0	3	-0.762381
108	1	1	64	0	0	3	0.303615
109	0	0	41	1	1	3	-0.355666
112	0	1	50	0	0	2	-0.194989
118	1	1	64	NA	NA	2	0.0132664
