# Supplementary material for: Development and validation of a contrast-enhanced CT-based radiomics nomogram for preoperative diagnosis in neuroendocrine carcinoma of digestive system
Source: Front Endocrinol (Lausanne). 2023 Apr 12;14:1155307. doi: 10.3389/fendo.2023.1155307 (PMC10130364; doi:10.3389/fendo.2023.1155307)
Supplement: Supplementary file 3 [file DataSheet_3.xlsx]

## Sheet: train
rownames	Group	Sex	Age	CEA	CA199	TNM	radscore
2	1	0	72	0	0	4	-0.186191
3	1	0	65	0	0	2	0.0921325
4	1	1	65	0	0	4	0.17673
5	1	0	68	1	0	4	0.719474
6	0	0	47	0	0	4	0.127926
7	0	1	57	0	0	3	0.183874
8	0	1	66	1	0	1	0.316875
10	1	0	59	0	NA	2	1.36534
12	0	1	14	0	0	3	-0.241258
13	0	1	55	0	0	1	-0.0132761
14	1	1	82	1	0	3	1.66241
15	1	1	64	0	0	4	0.223729
16	0	1	52	0	0	3	-0.480686
17	1	1	63	0	0	3	0.402128
18	0	0	45	0	1	2	-0.683831
19	0	0	59	0	0	1	-0.111338
20	0	0	58	1	0	4	-1.01347
22	0	0	48	1	1	4	-0.146897
23	0	0	60	0	0	1	-0.764894
24	0	1	59	0	0	4	-0.153333
26	1	1	70	0	0	2	0.509236
28	0	1	55	1	0	3	0.392278
30	1	0	52	NA	NA	2	0.539374
31	0	1	60	0	0	3	-0.0636989
32	1	0	80	0	NA	3	-0.138294
34	1	0	50	0	0	3	0.101823
35	0	1	60	0	0	2	-0.54555
36	0	1	62	0	0	2	-0.168903
37	1	1	54	NA	NA	4	1.23461
38	1	1	66	1	0	3	0.0680297
39	0	1	66	0	0	2	0.0539763
40	0	1	67	0	0	2	-1.0491
41	1	1	61	0	0	4	0.834978
42	1	1	75	0	0	3	0.744108
45	0	0	61	0	1	1	-0.348848
47	1	1	56	0	0	4	0.604638
49	0	1	55	0	1	2	-0.593211
51	1	0	39	NA	NA	4	0.121363
52	0	1	54	0	0	2	-0.121043
53	1	0	53	0	0	4	0.171584
54	0	0	57	1	NA	2	-1.08768
55	1	0	55	0	0	2	0.62978
56	1	1	62	1	0	4	0.0562706
59	1	1	80	0	0	3	0.307902
60	0	0	58	0	NA	2	-0.848165
61	1	1	73	0	NA	1	0.730575
62	1	1	58	0	0	1	-1.55291
64	0	1	61	0	0	2	-0.342989
65	1	1	63	0	0	1	0.390135
66	0	0	52	0	0	3	-0.300046
68	0	0	33	0	0	4	-0.598746
69	1	1	62	NA	NA	3	0.349728
71	0	1	54	0	1	1	-0.420884
73	1	1	71	0	0	2	0.293274
74	1	1	68	NA	NA	3	-0.0392486
75	0	0	50	0	0	3	-0.051785
76	0	0	64	0	0	3	-0.176981
77	0	0	58	0	0	3	-0.195139
78	1	1	56	1	1	4	-0.374601
79	0	1	55	0	0	2	-0.229043
83	1	1	57	0	0	4	0.27062
88	0	1	54	0	0	3	0.100798
90	1	0	78	NA	NA	4	0.89979
92	0	1	65	0	0	2	0.0863285
93	1	1	65	0	0	2	0.355978
94	0	1	68	NA	NA	3	-0.686887
95	0	1	58	0	0	2	-0.826951
96	1	0	62	0	0	3	0.621361
98	0	1	65	1	0	2	-1.27781
99	0	0	59	0	0	2	-0.461809
100	0	0	67	0	0	3	-0.267219
101	0	1	54	0	0	3	-0.0647883
105	1	0	62	NA	NA	3	0.716817
106	1	1	64	0	0	2	-0.154802
107	1	1	72	0	0	4	0.357969
110	0	0	54	0	NA	3	-0.387125
111	0	0	48	0	1	2	-1.16917
113	0	1	68	0	0	2	0.0889047
114	1	0	57	0	0	3	0.570588
115	1	1	70	1	1	4	0.160451
116	1	0	72	0	NA	3	0.235402
117	1	1	59	1	0	4	0.16122
119	1	1	56	1	0	3	-0.0144844
120	1	1	73	0	0	4	0.244448
